# Supplementary material for: Differences in Mpox and Vaccinia Immunity Induced by Non-Replicating and Replicating Vaccinia-Based Vaccines
Source: Vaccines (Basel). 2025 May 14;13(5):520. doi: 10.3390/vaccines13050520 (PMC12115885; doi:10.3390/vaccines13050520)
Supplement: Supplementary file 1 [file vaccines-13-00520-s001.zip]

Archive with 1 entries (1 files):
- vaccines-3566792-supplementary.pdf
